# Supplementary material for: Bee Trypanosomatids: First Steps in the Analysis of the Genetic Variation and Population Structure of Lotmaria passim, Crithidia bombi and Crithidia mellificae
Source: Microb Ecol. 2021 Oct 5;84(3):856–67. doi: 10.1007/s00248-021-01882-w (PMC9622509; doi:10.1007/s00248-021-01882-w)
Supplement: Supplementary file 4 — (XLSX 10 kb) [file 248_2021_1882_MOESM4_ESM.xlsx]

## Sheet: Hoja1
Supplemental Table 1. Species-specific primers used in this study
Locus	Species	Primer name	Sequence 5'-3'	Annealing temperature
GAPDH	C. bombi	Cb GAPDH L-F1	GCCAAGAGCTCGCCG	67.5 ºC (with Tryp-1R; Cepero et al. 2014)
	C. mellificae	Cm GAPDH L-F1	CGCGAAGAGCTCGCCC	69 ºC * (with Tryp-1R; Cepero et al. 2014)
		Cm GAPDH L-R	CGCCTTCTTCAGGGCGG	69 ºC * (with Cm GAPDH L-F1; this work)
	L. passim	Lp GAPDH-F1	AGCTCGCCTGAGGTGAAGAA	69 ºC * (with Tryp-1R; Cepero et al. 2014)
RPB1	C. mellificae	Cm RPB1-F1	AAGTCCGCGCCGTGC	69 ºC * (with TrypRPB1-R; this work)
TOPII	C. mellificae	Cm TOP-F3	TCGAAGATTGAGGTGCGACT	68.5 ºC (with TrypTOP-R; this work)
* Two-step protocol (Phusion DNA polymerase, Thermo Scientific)
