# Supplementary material for: Bee Trypanosomatids: First Steps in the Analysis of the Genetic Variation and Population Structure of Lotmaria passim, Crithidia bombi and Crithidia mellificae
Source: Microb Ecol. 2021 Oct 5;84(3):856–67. doi: 10.1007/s00248-021-01882-w (PMC9622509; doi:10.1007/s00248-021-01882-w)
Supplement: Supplementary file 5 — (XLSX 15 kb) [file 248_2021_1882_MOESM5_ESM.xlsx]

## Sheet: Hoja1
Supplemental Table 2. Nucleotide diversity statistics for the three species at the GAPDH locus
		Isolate	N	syn sites	pS	qS	DS		SS		nonsyn sites	pA	qA	DA		SA
GAPDH	Cb	B14.213	10	169.33	0	0	-		0		487.67	0.12	0.22	-156		3
		14_349	10	180.5	0.11	0.20	-1.11		1		524.5	0	0	-		0
		14_351	10	180.5	0	0	-		0		524.5	0.04	0.07	-1.11		1
		14_373	10	180.5	0.11	0.20	-1.11		1		524.5	0	0	-		0
		14_395	10	180.48	0.11	0.20	-1.11		1		524.52	0.04	0.07	-1.11		1
		PA14-0044	10	169.5	0	0	-		0		487.5	0	0	-		0
		PA14-0015	10	169.5	0.24	0.42	-1.40		2		487.5	0	0	-		0
		Pooled	70	169.47	0.07	0.37	-1.57		3		487.53	0.03	0.21	-1.96	*	5
	Cm	ATCC 30254	10	178.63	1.45	1.19	0.85		6		526.37	0.23	0.40	-1.80	*	6
		PA14-0044	10	164.17	0	0			0		480.83	0	0			0
		PA14-0015	10	167.5	0.28	0.21	0.82		1		489.5	0.18	0.14	0.83		2
		14_351	10	167.5	0	0	-		0		489.5	0	0	-		0
		14_395	10	167.57	0.74	0.63	0.55		3		489.43	0.15	0.14	0.12		2
		Pooled a	40	164.19	0.93	0.43	2.47	*	3		480.81	0.07	0.10	-0.63		2
	Lp	PA11-831	10	179.5	0.11	0.20	-1.11		1		525.5	0.04	0.07	-1.11		1
		PA11-847	10	179.4	0	0	-		0		525.6	0.04	0.07	-1.11		1
		PA11-853	10	179.5	0.11	0.20	-1.11		1		525.5	0	0	-		0
		ITS2 PR13-21	10	179.4	0	0	-		0		525.6	0.04	0.07	-1.11		1
		ITS3 PR13-21	10	179.43	0.23	0.39	-1.40		2		525.57	0.08	0.14	-1.40		2
		B14.213	10	167	0	0	-		0		484	0.12	0.22	-1.56		3
		14_351	10	167.17	0	0	-		0		483.83	0	0	-		0
		14_395	10	167.1	0	0	-		0		483.9	0.04	0.07	-1.11		1
		PA14-0044	10	179.5	0	0	-		0		525.5	0.24	0.27	-0.40		4
		PA14-0015	10	167	0.24	0.42	-1.40		2		484	0.16	0.15	0.22		2
		Pooled	100	167.11	0.06	0.58	-1.91	*	5		483.89	0.06	0.36	-2.07	*	9
N: number of sequences; syn and nonsyn sites: number of synonymous and nonsynonymous positions, respectively;
pS and pA : pairwise nucleotide diversity (Nei, 1987) at synonymous and nonsynonymous sites expressed as percentage, respectively;
qS and qA: nucleotide diversity based on the number of ynonymous and nonsynonymous segregating sites (Watterson, 1975)
expressed as percentage, respectively; DS and DA: Tajima´s D (Tajima 1989) at synosnymous and nonsynonymous sites, respectively;
statistical significance of D = * p < 0.05; ** p < 0.01; *** p < 0.001 ; SS and SA: number of synonymous and nonsynonymous
segregating sites, respectively; Cb: C. bombi; Cm: C. mellificae; Lp: L. passim; a, ATCC 30254 excluded from the pooled results.
