# Supplementary material for: Bee Trypanosomatids: First Steps in the Analysis of the Genetic Variation and Population Structure of Lotmaria passim, Crithidia bombi and Crithidia mellificae
Source: Microb Ecol. 2021 Oct 5;84(3):856–67. doi: 10.1007/s00248-021-01882-w (PMC9622509; doi:10.1007/s00248-021-01882-w)
Supplement: Supplementary file 6 — (XLSX 15 kb) [file 248_2021_1882_MOESM6_ESM.xlsx]

## Sheet: Hoja1
Supplemental Table 3. Nucleotide diversity statistics for the three species at the RPB1 locus
		Isolate	N	syn sites	pS	qS	DS		SS		nonsyn sites	pA	qA	DA		SA
RPB1	Cb	B14.213	10	107.72	0	0			0		339.28	0.06	0.10	-1.11		1
		14_349	10	107.67	0	0			0		339.33	0.06	0.06	-1.11		1
		14_351	10	107.6	0.19	0.33	-1.11		1		339.4	0.24	0.42	-1.67		4
		14_373	10	107.6	0.19	0.33	-1.11		1		339.4	0.06	0.10	-1.11		1
		14_395	10	107.6	0.44	0.33	0.82		1		339.4	0.06	0.10	-1.11		1
		PA14-0044	10	107.63	0	0			0		339.37	0.16	0.21	-0.69		2
		PA14-0015	10	107.53	0	0			0		339.47	0.16	0.21	-0.69		2
		Pooled	70	107.62	0.13	0.19	-0.44		1		339.38	0.12	0.61	-2.18	**	10
	Cm	ATCC 30254	10	106.32	5.76	4.32	1.21		13		340.68	0	0			0
		PA14-0044	10	106.35	4.60	3.66	0.90		11		340.65	0.06	0.10	-1.11		1
		PA14-0015	10	106.77	2.85	2.65	0.13		8		340.23	0	0			0
		14_351	10	99.93	4.13	2.83	1.69		8		314.07	0.06	0.11	-1.11		1
		14_395	10	99.97	4.37	3.54	0.81		10		314.03	0	0			0
		Pooled a	40	100.07	4.21	3.29	0.69		14		313.93	0.03	0.15	-1.49		2
	Lp	PA11-831	10	106.83	0.89	0.87	1.03		2		340.17	0.14	0.10	0.82		1
		PA11-847	10	106.83	0.84	0.66	0.83		2		340.17	0.11	0.10	0.01		1
		PA11-853	10	106.83	0.89	0.66	1.03		2		340.17	0.16	0.10	1.30		1
		ITS2 PR13-21	10	106.83	1.01	0.66	1.64		2		340.17	0.14	0.10	0.82		1
		ITS3 PR13-21	10	106.83	0	0			0		340.17	0	0			0
		B14.213	10	106.83	0.19	0.33	-1.11		1		340.17	0.06	0.10	-1.11		1
		14_351	10	106.83	0.95	0.66	1.34		2		340.17	0.22	0.21	0.12		2
		14_395	10	106.87	0.67	0.66	0.02		2		340.17	0.28	0.42	-1.24		4
		PA14-0044	10	106.83	1.14	0.99	0.47		3		340.17	0.16	0.10	1.46		1
		PA14-0015	10	106.83	1.03	0.66	1.74		2		340.17	0.16	0.10	1.46		1
		Pooled	100	106.84	0.96	0.54	1.35		3		340.16	0.17	0.28	-0.89		5
N: number of sequences; syn and nonsyn sites: number of synonymous and nonsynonymous positions, respectively;
pS and pA : pairwise nucleotide diversity (Nei, 1987) at synonymous and nonsynonymous sites expressed as percentage, respectively;
qS and qA: nucleotide diversity based on the number of ynonymous and nonsynonymous segregating sites (Watterson, 1975)
expressed as percentage, respectively; DS and DA: Tajima´s D (Tajima 1989) at synosnymous and nonsynonymous sites, respectively;
statistical significance of D = * p < 0.05; ** p < 0.01; *** p < 0.001 ; SS and SA: number of synonymous and nonsynonymous
segregating sites, respectively; Cb: C. bombi; Cm: C. mellificae; Lp: L. passim; a, ATCC 30254 excluded from the pooled results.
