# Supplementary material for: Bee Trypanosomatids: First Steps in the Analysis of the Genetic Variation and Population Structure of Lotmaria passim, Crithidia bombi and Crithidia mellificae
Source: Microb Ecol. 2021 Oct 5;84(3):856–67. doi: 10.1007/s00248-021-01882-w (PMC9622509; doi:10.1007/s00248-021-01882-w)
Supplement: Supplementary file 7 — (XLSX 15 kb) [file 248_2021_1882_MOESM7_ESM.xlsx]

## Sheet: Hoja1
Supplemental Table 4. Nucleotide diversity statistics for the three species at the TOPII locus
		Isolate	N	syn sites	pS	qS	DS		SS		nonsyn sites	pA	qA	DA		SA
TOPII	Cb	B14.213	10	92	0	0			0		283	0	0			0
		14_349	10	92	0	0			0		283	0	0			0
		14_351	10	92	0	0			0		283	0	0			0
		14_373	10	92	0	0			0		283	0.07	0.13	-1.11		1
		14_395	10	91.93	0	0			0		283.07	0.07	0.13	-1.11		1
		PA14-0044	10	92	0	0			0		283	0.13	0.13	0.01		1
		PA14-0015	10	91.93	0	0			0		283.07	0.07	0.13	-1.11		1
		Pooled	70	91.98	0	0			0		283.02	0.05	0.22	-1.48		3
	Cm	ATCC 30254	10	93.8	2.87	1.88	1.89		5		281.2	0	0			0
		PA14-0044	10	90.43	2.43	1.95	0.83		5		269.57	0	0			0
		PA14-0015	10	91.45	1.65	1.93	-0.68		5		271.55	0.07	0.13	-1.11		1
		14_351	10	91.33	0.44	0.77	-1.40		2		271.67	0	0			0
		14_395	10	91.4	1.72	1.55	0.32		4		271.6	0.13	0.13	0.01		1
		Pooled a	40	90.42	1.58	1.30	0.46		3		269.58	0.06	0.17	-1.30		2
	Lp	PA11-831	10	93.37	0	0			0		281.63	0.13	0.13	0.01		1
		PA11-847	10	93.5	0	0			0		281.5	0	0			0
		PA11-853	10	93.5	0	0			0		281.5	0	0			0
		ITS2 PR13-21	10	93.17	0	0			0		281.83	0.20	0.13	1.46		1
		ITS3 PR13-21	10	93.17	0.22	0.38	-1.11		1		281.83	0.20	0.13	1.46		1
		B14.213	10	93.3	0	0			0		281.7	0.27	0.38	-1.03		3
		14_351	10	93.37	0	0			0		281.63	0.13	0.13	0.01		1
		14_395	10	93.5	0.43	0.76	-1.40		2		281.5	0.07	0.13	-1.11		1
		PA14-0044	10	93.13	0.43	0.76	-1.40		2		281.87	0.19	0.13	1.30		1
		PA14-0015	10	93.4	0.50	0.38	0.82		1		281.6	0.27	0.38	-1.03		3
		Pooled	100	93.34	0.17	0.83	-1.58		4		281.66	0.16	0.41	-1.38		6
N: number of sequences; syn and nonsyn sites: number of synonymous and nonsynonymous positions, respectively;
pS and pA : pairwise nucleotide diversity (Nei, 1987) at synonymous and nonsynonymous sites expressed as percentage, respectively;
qS and qA: nucleotide diversity based on the number of ynonymous and nonsynonymous segregating sites (Watterson, 1975)
expressed as percentage, respectively; DS and DA: Tajima´s D (Tajima 1989) at synosnymous and nonsynonymous sites, respectively;
statistical significance of D = * p < 0.05; ** p < 0.01; *** p < 0.001 ; SS and SA: number of synonymous and nonsynonymous
segregating sites, respectively; Cb: C. bombi; Cm: C. mellificae; Lp: L. passim; a, ATCC 30254 excluded from the pooled results.
